# Supplementary material for: A Combined Supplement of Probiotic Strains AP-32, bv-77, and CP-9 Increased Akkermansia mucinphila and Reduced Non-Esterified Fatty Acids and Energy Metabolism in HFD-Induced Obese Rats
Source: Nutrients. 2022 Jan 26;14(3):527. doi: 10.3390/nu14030527 (PMC8839477; doi:10.3390/nu14030527)
Supplement: Supplementary file 1 [file nutrients-14-00527-s001.zip]

Archive with 1 entries (1 files):
- nutrients-1542298-supplementary.pdf
